# Supplementary material for: A Novel Web‐Based Approach for Monitoring Biodiversity
Source: Ecol Evol. 2024 Sep 29;14(10):e70364. doi: 10.1002/ece3.70364 (PMC11439740; doi:10.1002/ece3.70364)
Supplement: Supplementary file 1 — Data S1. [file ECE3-14-e70364-s001.zip]

Archive with 2 entries (2 files):
- BioMon2.R
- WHimData.pdf
