# Supplementary material for: A Novel Web‐Based Approach for Monitoring Biodiversity
Source: Ecol Evol. 2024 Sep 29;14(10):e70364. doi: 10.1002/ece3.70364 (PMC11439740; doi:10.1002/ece3.70364)
Supplement: Supplementary file 1 — Data S1. [file ECE3-14-e70364-s001.zip › BioMon2.R]

# **BioMon Package in R**
## Biodiversity Monitoring Tool 
### A visualization guide for ecologists, instructors, planners, researchers, and stakeholders

### Author: Rajendra Mohan Panda
### Affiliations:                                                                 
# Department of Integrative Biology, University of South Florida, Tampa, FL 33620, USA
### Email: rmp.iit.kgp@gmail.com

## Descriptions
#Understanding complexities in biodiversity is one of the fundamental goals of ecology and its monitoring is significant for ecosystem sustainability, maintenance and conservation. This tool helps ecologists, researchers, instructors and stakeholders understand biodiversity quickly, efficiently and easily. It handles complex datasets and their analyses and has the flexibility to visualise and customise outputs dynamically.

### Increase Memory Capacity
#options(shiny.maxRequestSize = 100 * 1024^2)

### Load Packages 
library(shiny)
library(ggplot2)
library(GGally)
library(psych)
library(mgcv)
library(ggpubr)
library(dplyr)
library(dismo)
library(caret)

### Static Data Import
mydata <- read.csv("C:/MyFolder/MyR_Packages/MEV_DataCodes/WHimData.csv", header = TRUE, stringsAsFactors = FALSE)

## Set the User Interface
ui <- fluidPage(
  ### "titlePanel" provides a title 
  titlePanel(h2(tags$b("Interactive Tool for Biodiversity Monitoring"))),
  #titlePanel(h3("A guide for ecologists, researchers and instructors")),
  ### "sidebarPanel" arranges labels of sidebar Layout
  sidebarLayout(
    sidebarPanel(
      ### "fileInput" uploads a file
      fileInput("upload", "1. Upload a file", accept = c(".csv", ".tsv")),
      ### "numericInput" displays numeric values
      numericInput("n", "Select Data Rows", value = 5, min = 1, step = 1),
      ### "sliderInput" makes a selection by sliding over a range
      sliderInput("ELVInput", "2. Elevation Range", 0, 5000, c(500,2000), post = " m"),
      ### "selectInput" makes a selection where only the default is visible, and saves space
      selectInput("Vegetation", "3. Vegetation Type",
                  #  choices = c("Sub-tropical pine mixed", "Pine",	"Dry alpine pasture",	"Scrub",	"Dry alpine scrub",	"Tropical Moist deciduous",
                  #  "Temperate coniferous",	"Himalayan moist temperate",	"Orchard",	"Grassland",	"Cedrus",	"Tropical Sal mixed moist deciduous",
                  #  "Shorea",	"Dry deciduous scrub",	"Wet grasslands",	"Dry evergreen scrub",	"Degraded forest",	"Sub-alpine",	"Riverine",
                  #  "Tropical Dry deciduous",	"Mixed plantation",	"Tectona"), selected = "Dry deciduous scrub"),
                  choices = c("Sub-tropical pine mixed", "Pine",	"Scrub",	"Tropical Moist deciduous",	"Temperate coniferous",	"Himalayan moist temperate",
                              "Tropical Sal mixed moist deciduous",	"Shorea",	"Dry deciduous scrub",	"Wet grasslands",	"Degraded forest"),
                  selected = "Dry deciduous scrub"),
      selectInput(inputId = "var2", label = "4. Select X variable", choices = colnames(mydata[,c(6:15)]), selected = "PET"),
      selectInput(inputId = "var3", label = "5. Select Y variable", choices = colnames(mydata[,c(2:5)]), selected = "HERB"),
      sliderInput("bin", "6. Adjust Histogram Binwidth",
                  min = 10, max = 50, value = 30, step=10),
      selectInput(inputId = "plot",  label ="7. Select Plot Type",
                  choices = c("png", "tiff", "jpeg")),
      selectInput("colour", "8. Select Colour",
                  choices = c("Blue", "Green", "Red"), selected = "green"),
      selectInput(inputId = "type",  label ="9.Select File Type",
                  choices = c("Excel (CSV)", "Text (TSV)", "Text (Space Separated)", "Doc")),
      ### "radiobuttons" make a selection but options are visible
      #radioButtons(inputId = "plot",  label ="7. Select Plot Type",
      #         choices = c("png", "tiff", "jpeg")),
      #radioButtons("colour", "8. Select Colour",
      #         choices = c("Blue", "Green", "Red"), selected = "green"),
      #radioButtons(inputId = "type",  label ="9.Select File Type",
      #         choices = c("Excel (CSV)", "Text (TSV)", "Text (Space Separated)", "Doc")),
      ### Adds a new division tag to the sidebar
      tags$div(class="header", checked=NA,
               tags$b("10. References"),
               tags$a(href="https://github.com/RajendraMPanda/Interactive-Ecological-Analysis", "Click Here!"),
               tags$a(href="https://onlinelibrary.wiley.com/doi/full/10.1002/ece3.3569", "Click Here!")),
      ### "uiOutput" specifies an output     
      uiOutput("Vegetation")),
    
    ## Main Panel for output displaying
    mainPanel(
      tabsetPanel(type="tab",
                  tabPanel("Data", tableOutput("DataTab"),
                           downloadButton(outputId = "mytable", label = "Download Data")),
                  tabPanel("Summary", verbatimTextOutput("summary"),
                           downloadButton(outputId = "SummTab", label = "Download Summary Table")),
                  tabPanel("LinePlot", plotOutput("LinePlot"),
                           downloadButton(outputId = "Line", label = "Download Line Plot")),
                  tabPanel("Histogram", plotOutput("HistPlot"),
                           downloadButton(outputId = "Hist", label = "Download Histogram")),
                  tabPanel("ScatterPlot", plotOutput("ScattrPlot"),
                           downloadButton(outputId = "scattr", label = "Download Scatter Plot")),
                  tabPanel("DescStat", verbatimTextOutput("Desc"),
                           downloadButton(outputId = "DescTab", label = "Download Descriptive Table")),
                  tabPanel("CorrTable", tableOutput("Correll"),
                           downloadButton(outputId = "CorrTab", label = "Download Correlation Table")),
                  tabPanel("CorrPlot", plotOutput("CorrelPlot"),
                           downloadButton(outputId = "CorrPlot", label = "Download Correlation Plot")),
                  tabPanel("RegPlot", plotOutput("RegressPlot"),
                           downloadButton(outputId = "RgPlot", label = "Download Regession Plot")),
                  tabPanel("LMOut", verbatimTextOutput("Model1")),
                  tabPanel("GAMOut", verbatimTextOutput("Model2")),
                  tabPanel("RFOut", verbatimTextOutput("Model3")),
                  tabPanel("ImpPlot", plotOutput("ModPlot"),
                           downloadButton(outputId = "MdP", label = "Download RF ImpPlot")),
                  tabPanel("PredTable", verbatimTextOutput("Predict1"),
                           downloadButton(outputId = "PdTable", label = "Download Prediction Table"))
      ))))

## Set the Server functions 
server <- function(input, output){
  ### Style header for tables HTML version
  caption1 <- as.character(shiny::tags$b(style = "colour: black", "Choose and display rows"))
  ##VerbatimText Outputs can not be lablled. To lable use tableOutput function
  #caption2 <- as.character(shiny::tags$b(style = "colour: black", "Summary Table"))
  #caption3 <- as.character(shiny::tags$b(style = "colour: black", "Descriptive Statistics"))
  caption4 <- as.character(shiny::tags$b(style = "colour: black", "Correlation Table"))
  caption5 <- as.character(shiny::tags$b(style = "colour: black", "Model predictions"))
  ### Dynamic Data Import
  data1 <- reactive({
    req(input$upload)
    ext <- tools::file_ext(input$upload$name)
    switch(ext,
           csv = vroom::vroom(input$upload$datapath, delim = ","),
           tsv = vroom::vroom(input$upload$datapath, delim = "\t"),
           validate("Invalid file; Please upload a .csv or .tsv file")
    )
  })
  ### Visualizes data dynamically and makes a selection for the number of rows 
  output$DataTab <- renderTable({head(data1(), input$n)
  }, 
  caption = caption1,
  caption.placement = getOption("xtable.caption.placement", "top"), 
  caption.width = getOption("xtable.caption.width", NULL))
  
  ### Subsetting Imported Data
  mydata <- mydata[,c(1:17)]
  #Vegetation
  mydata1 <- mydata[,c(1, 6:17)]
  #SR
  mydata2 <- mydata[,c(2, 6:17)]
  #HERB
  mydata3 <- mydata[,c(3, 6:17)]
  #SHRUB
  mydata4 <- mydata[,c(4, 6:17)]
  #TREE
  mydata5 <- mydata[,c(5, 6:17)]
  output$Vegetation <- renderUI({})
  
  filtered <- reactive({
    if (is.null(input$Vegetation)){
      return()
    } 
    mydata%>%
      filter(ELV >= input$ELVInput[1],
             ELV <= input$ELVInput[2],
             Vegetation == input$Vegetation)
  })
  filtered1 <- reactive({
    if (is.null(input$Vegetation)){
      return()
    } 
    mydata1%>%
      filter(ELV >= input$ELVInput[1],
             ELV <= input$ELVInput[2],
             Vegetation == input$Vegetation)
  })
  ## Preparing Reactive outputs 
  data1 <- reactive({
    req(input$upload)
    ext <- tools::file_ext(input$upload$name)
    switch(ext,
           csv = vroom::vroom(input$upload$datapath, delim = ","),
           tsv = vroom::vroom(input$upload$datapath, delim = "\t"),
           validate("Invalid file; Please upload a .csv or .tsv file")
    )
  })
  ### Visualizing data dynamically for a selected number of rows
  output$DataTab <- renderTable({head(data1(), input$n)
  },
  caption = caption1,
  caption.placement = getOption("xtable.caption.placement", "top"),
  caption.width = getOption("xtable.caption.width", NULL))
  ### Subsetting data
  mydata <- mydata[,c(1:15)]
  #Vegetation
  mydata1 <- mydata[,c(1, 6:15)]
  #SR
  mydata2 <- mydata[,c(2, 7:15)]
  #HERB
  #mydata3 <- mydata[,c(3, 7:15)]
  #SHRUB
  #mydata4 <- mydata[,c(4, 7:15)]
  #TREE
  #mydata5 <- mydata[,c(5, 7:15)]
  output$Vegetation <- renderUI({})
  filtered <- reactive({
    if (is.null(input$Vegetation)){
      return()
    }
    mydata%>%
      filter(ELV >= input$ELVInput[1],
             ELV <= input$ELVInput[2],
             Vegetation == input$Vegetation)
  })
  filtered1 <- reactive({
    if (is.null(input$Vegetation)){
      return()
    }
    mydata1%>%
      filter(ELV >= input$ELVInput[1],
             ELV <= input$ELVInput[2],
             Vegetation == input$Vegetation)
  })
  # 'x' observations of a variable selected by the user. 
  x <- reactive({
    mydata[,as.character(input$var2)]
  })
  y <- reactive({
    mydata[,as.character(input$var3)]
  })
  y1 <- reactive({
    filtered()[,as.character(input$var3)]
  })
  ### Splitting data to train and test datasets by k-fold validation
  #### when k= 4 data splits to 75:25 (train:test) datasets
  #set.seed(166)
  fold <- kfold(mydata2, k=4) 
  testing <- mydata2[fold == 1, ]
  training <- mydata2[fold != 1, ]
  #Set control parameter to train model
  ctrl <- trainControl(method = "cv")
  ### Fitting cross-validation in linear model (LM)
  lmFit <- train(SR~., data = training,
                 method = "lm",
                 tuneLength = 15,
                 trControl = ctrl)
  #### Predictions LM
  predictedLM <- predict(lmFit, testing)
  Observed <- testing$SR
  ### Fitting Generalized additive model (GAM) by cross-validation
  gamFit <- train(SR~., family = poisson, 
                  data = training,
                  method = "gam",
                  tuneLength = 15,
                  trControl = ctrl)
  #### Predictions GAM
  predictedGAM <- predict(gamFit, testing)
  ### Fitting cross-validation in random forest model (RF)
  rfFit <- train(SR~., data = training, method = 'rf', ntree = 100,
                 prox=TRUE, allowParallel=TRUE, 
                 importance = TRUE, trControl = ctrl)
  #### Predictions RF
  predictedRF <- predict(rfFit, testing)
  Predictions <- cbind(Observed, predictedLM, predictedGAM, predictedRF)
  #Saving the model
  #saveRDS(rfFit, file = "./rfFit.rda")
  
  ## Render the dynamic scatter plot and display in the main panel
  output$ScattrPlot <- renderPlot({
    if (is.null(filtered())) {
      return()
    }
    ggplot(mydata, aes(x=x(), y=y())) + geom_point (col=input$colour)+ ggtitle("Scatter Plot") +
      xlab("Predictor variable") + ylab("Number of species") +
      theme(axis.text.x = element_text(colour="black",size=20,angle=0,hjust=0.5,vjust=.5,face="plain"),
            axis.text.y = element_text(colour="black",size=20,angle=0,hjust=0.5,vjust=.5,face="plain"),
            axis.title.x = element_text(colour="black",size=20,angle=0,hjust=.5,vjust=0.5,face="plain"),
            axis.title.y = element_text(colour="black",size=20,angle=90,hjust=.5,vjust=.5,face="plain"),
            axis.line.x = element_line(colour="grey20", linewidth = 0.5),
            axis.line.y = element_line(colour="grey20", linewidth = 0.5),
            axis.ticks = element_line(colour = "grey20", linewidth = 0.5),
            axis.ticks.length = unit(0.25, "cm"),
            plot.title = element_text(family="Times New Roman", face="bold.italic", colour="Black", size=16),
            panel.background = element_rect(fill = "white"))
    # plot(x=x(), y=y(), main = "Scatterplot", xlab = "Predictor variable", ylab = "Number of species", col = "orangered")
  })
  
  ## Render the dynamic line plot and display in the main panel
  output$LinePlot <- renderPlot({
    if (is.null(filtered())) {
      return()
    }
    ggplot(filtered(), aes(x=ELV, y = y1()))+ ggtitle("LinePLot") +
      xlab("Elevation") + ylab("Number of species")+
      geom_line(col=input$colour, linewidth = 1)+
      theme(axis.text.x = element_text(colour="black",size=20,angle=0,hjust=0.5,vjust=.5,face="plain"),
            axis.text.y = element_text(colour="black",size=20,angle=0,hjust=0.5,vjust=.5,face="plain"),
            axis.title.x = element_text(colour="black",size=20,angle=0,hjust=.5,vjust=0.5,face="plain"),
            axis.title.y = element_text(colour="black",size=20,angle=90,hjust=.5,vjust=.5,face="plain"),
            axis.line.x = element_line(colour="grey20", linewidth = 0.5),
            axis.line.y = element_line(colour="grey20", linewidth = 0.5),
            axis.ticks = element_line(colour = "grey20", linewidth = 0.5),
            axis.ticks.length = unit(0.25, "cm"),
            plot.title = element_text(family="Times New Roman", face="bold.italic", colour="Black", size=16),
            panel.background = element_rect(fill = "white"))
  })
  
  ## Visualize Histogram dynamically in the main panel
  output$HistPlot <- renderPlot({
    if (is.null(filtered())) {
      return()
    }
    #Adjust the bin of histogram
    mybin <- input$bin
    ggplot(mydata, aes(x=x()))+ ggtitle("Histogram") +
      #ggplot(filtered(), aes(x=SR))+ ggtitle("Histogram") +
      xlab("Predictor variable") + ylab("Observations")+
      geom_histogram(col=input$colour, fill=("cornsilk"), bins = mybin)+
      theme(axis.text.x = element_text(colour="black",size=20,angle=0,hjust=0.5,vjust=.5,face="plain"),
            axis.text.y = element_text(colour="black",size=20,angle=0,hjust=0.5,vjust=.5,face="plain"),
            axis.title.x = element_text(colour="black",size=20,angle=0,hjust=.5,vjust=0.5,face="plain"),
            axis.title.y = element_text(colour="black",size=20,angle=90,hjust=.5,vjust=.5,face="plain"),
            axis.line.x = element_line(colour="grey20", linewidth = 0.5),
            axis.line.y = element_line(colour="grey20", linewidth = 0.5),
            axis.ticks = element_line(colour = "grey20", linewidth = 0.5),
            axis.ticks.length = unit(0.25, "cm"),
            plot.title = element_text(family="Times New Roman", face="bold.italic", colour="Black", size=16),
            panel.background = element_rect(fill = "white"))
  })
  
  ## Render the dynamic correlation plot in the main panel
  output$CorrelPlot <- renderPlot({
    if (is.null(filtered1())) {
      return()
    }
    ggcorr(filtered1(), low = "steelblue", mid = "grey80", high = "orangered", legend.position = "bottom", legend.size = 14,
           label_size = 5, label = TRUE, label_alpha = FALSE, size=5, angle=0, nbreaks = 5)+ ggtitle("Correlation Plot")+
      theme(plot.title = element_text(family="Times New Roman", face="bold.italic", colour="Black", size=14))
  })
  
  ## Generate a descriptive statistics table and display it in the main panel
  output$Desc <- renderPrint({
    describe(mydata[,-c(1:6)])
  })
  
  ## Display the correlation table in the main panel
  output$Correll <- renderTable({cor(mydata[,-c(1:6)])
  }, caption = caption4,
  caption.placement = getOption("xtable.caption.placement", "top"),
  caption.width = getOption("xtable.caption.width", NULL))
  
  ## Generate a summary of the dataset and display it in the main panel
  output$summary <- renderPrint({
    summary(mydata[,-c(1:6)])
  })
  ## Render regression plots 
  output$RegressPlot <- renderPlot({
    if (is.null(filtered())) {
      return()
    }
    formula <- y ~ poly(x, 2, raw = TRUE)
    #formula_gam <- formula=y~s(x), data = meuse, nfold = 10, debug.level = 0, method = "GCV.Cp",
    #                   printit = TRUE, cvparts = NULL, gamma = 1, seed = 29)
    ggplot(mydata, aes(x=x(), y=y()), show.legend=F) + ggtitle("Regression Plot") + xlab("Input Variables") + ylab("Number of species")+
      #geom_point(aes(x=x(), y=y())) +
      geom_smooth(method = "lm", formula = formula, se = T, col = "red", fill= "orangered", lty=1, lwd=2)+
      stat_regline_equation(formula = formula,
                            aes(label =  paste(after_stat(eq.label), after_stat(rr.label), sep = "~~~~")),cex=6,
                            label.y = 0.5,  #0.0 bottom and 1.0 is top
                            label.x = 0.5)+
      geom_smooth(method = "gam", formula = y ~s(x), se = T, col = "blue", fill= "lightblue", lty=1, lwd=2)+
      scale_colour_manual("", labels=c("Linear", "GAM"))+
      theme(legend.position="top",
            axis.text.x = element_text(colour="black",size=20,angle=0,hjust=0.5,vjust=.5,face="plain"),
            axis.text.y = element_text(colour="black",size=20,angle=0,hjust=0.5,vjust=.5,face="plain"),
            axis.title.x = element_text(colour="black",size=20,angle=0,hjust=.5,vjust=0.5,face="plain"),
            axis.title.y = element_text(colour="black",size=20,angle=90,hjust=.5,vjust=.5,face="plain"),
            axis.line.x = element_line(colour="grey20", linewidth = 0.5),
            axis.line.y = element_line(colour="grey20", linewidth = 0.5),
            axis.ticks = element_line(colour = "grey20", linewidth = 0.5),
            axis.ticks.length = unit(0.25, "cm"),
            plot.title = element_text(family="Times New Roman", face="bold.italic", colour="Black", size=16),
            panel.background = element_rect(fill = "white"))
  })
  
  ## Render model output in the main panel
  output$Model1 <- renderPrint({
    lmFit
  })
  output$Model2 <- renderPrint({
    gamFit})
  output$Model3 <- renderPrint({
    rfFit})
  ## Render the importance plot of the RF model and display it in the main panel
  output$ModPlot <- renderPlot({
    if (is.null(filtered())) {
      return()
    }
    plot(varImp(rfFit),point_color = 'blue', point_alpha = 0.5, 
         point_stroke = 0, point_size = 1.5, 
         # Change lines aesthetics 
         line_alpha = 0.5, line_linewidth = 0.5, 
         line_color = 'orange', line_linetype = 'solid')
  })
  ### Render predictions
  output$Predict1 <- renderPrint({
    Predictions})
  ## Download instructions for tables, figures and model outputs
  ### Set reactive functions for a file download in different formats
  filetext <- reactive({
    switch(input$type,
           "Excel (CSV)" = "csv", "Text (TSV)" = "txt", "Text (Space Separated)" = "txt", "Doc" = "doc")
  })
  ### Set reactive functions for a plot download in different formats
  plotext <- reactive({
    switch(input$plot,
           "png" = "png", "tiff" = "tiff", "jpeg" = "jpeg")
  })
  ### Download imported data in different file formats
  output$mytable <- downloadHandler(
    filename = function() {
      paste(input$upload, filetext(), sep = ".")
    },
    content = function(file) {
      sep <- switch(input$type, "Excel (CSV)" = ",", "Text (TSV)" = "\t", "Text (Space Separated)" = " ", "Doc" = " ")
      vroom::vroom_write(data1(), file)
      write.table(input$upload, file, sep =sep, row.names = FALSE)
    })
  ### Download line plot in multiple colours or file formats
  output$Line <- downloadHandler(
    filename= function(){
      paste("line", plotext(), sep=".")},
    content = function(file){
      sep <- switch(input$plot, "png" = png(file), "tiff" = tiff(file), "jpeg" = jpeg(file))
      print(ggplot(filtered(), aes(x=SR, y = ELV))+ ggtitle("LinePLot") +
              xlab("SR") + ylab("Elevation")+
              #geom_histogram(colour="red", fill=("yellow"))
              geom_line(col=input$colour, linewidth =1)+
              theme(axis.text.x = element_text(colour="black",size=20,angle=0,hjust=0.5,vjust=.5,face="plain"),
                    axis.text.y = element_text(colour="black",size=20,angle=0,hjust=0.5,vjust=.5,face="plain"),
                    axis.title.x = element_text(colour="black",size=20,angle=0,hjust=.5,vjust=0.5,face="plain"),
                    axis.title.y = element_text(colour="black",size=20,angle=90,hjust=.5,vjust=.5,face="plain"),
                    axis.line.x = element_line(colour="grey20", linewidth = 0.5),
                    axis.line.y = element_line(colour="grey20", linewidth = 0.5),
                    axis.ticks = element_line(colour = "grey20", linewidth = 0.5),
                    axis.ticks.length = unit(0.25, "cm"),
                    plot.title = element_text(family="Times New Roman", face="bold.italic", colour="Black", size=16),
                    panel.background = element_rect(fill = "white")))
      dev.off()  # turn the device off
    })
  
  ### Download the Histogram in multiple formats
  output$Hist <- downloadHandler(
    filename= function(){
      paste("hist", plotext(), sep=".")},
    content = function(file){
      sep <- switch(input$plot, "png" = png(file), "tiff" = tiff(file), "jpeg" = jpeg(file))
      print(ggplot(mydata, aes(x=x()))+ ggtitle("Histogram") +
              xlab("Predictor variable") + ylab("Count")+
              #geom_histogram(colour="red", fill=("yellow"))
              geom_histogram(col=input$colour, fill=("yellow"), bins = 30)+
              theme(axis.text.x = element_text(colour="black",size=20,angle=0,hjust=0.5,vjust=.5,face="plain"),
                    axis.text.y = element_text(colour="black",size=20,angle=0,hjust=0.5,vjust=.5,face="plain"),
                    axis.title.x = element_text(colour="black",size=20,angle=0,hjust=.5,vjust=0.5,face="plain"),
                    axis.title.y = element_text(colour="black",size=20,angle=90,hjust=.5,vjust=.5,face="plain"),
                    axis.line.x = element_line(colour="grey20", linewidth = 0.5),
                    axis.line.y = element_line(colour="grey20", linewidth = 0.5),
                    axis.ticks = element_line(colour = "grey20", linewidth = 0.5),
                    axis.ticks.length = unit(0.25, "cm"),
                    plot.title = element_text(family="Times New Roman", face="bold.italic", colour="Black", size=16),
                    panel.background = element_rect(fill = "white")))
      dev.off()  # turn the device off
    })
  ### Download scatter plots in multiple colours and formats
  output$scattr <- downloadHandler(
    filename= function(){
      paste("scattr", plotext(), sep=".")},
    content = function(file){
      sep <- switch(input$plot, "png" = png(file), "tiff" = tiff(file), "jpeg" = jpeg(file))
      print(ggplot(mydata, aes(x=x(), y=y())) + geom_point (col = "orangered")+ ggtitle("Scatter Plot") +
              xlab("Predictor variable") + ylab("Number of species") +
              theme(axis.text.x = element_text(colour="black",size=20,angle=0,hjust=0.5,vjust=.5,face="plain"),
                    axis.text.y = element_text(colour="black",size=20,angle=0,hjust=0.5,vjust=.5,face="plain"),
                    axis.title.x = element_text(colour="black",size=20,angle=0,hjust=.5,vjust=0.5,face="plain"),
                    axis.title.y = element_text(colour="black",size=20,angle=90,hjust=.5,vjust=.5,face="plain"),
                    axis.line.x = element_line(colour="grey20", linewidth = 0.5),
                    axis.line.y = element_line(colour="grey20", linewidth = 0.5),
                    axis.ticks = element_line(colour = "grey20", linewidth = 0.5),
                    axis.ticks.length = unit(0.25, "cm"),
                    plot.title = element_text(family="Times New Roman", face="bold.italic", colour="Black", size=16),
                    panel.background = element_rect(fill = "white")))
      dev.off()  # turn the device off
    })
  ### Download Correlation plots in multiple file formats
  output$CorrPlot <- downloadHandler(
    filename= function(){
      paste("corplot", plotext(), sep=".")},
    content = function(file){
      sep <- switch(input$plot, "png" = png(file), "tiff" = tiff(file), "jpeg" = jpeg(file))
      print(ggcorr(filtered1(), low = "steelblue", mid = "grey80", high = "orangered", legend.position = "bottom", legend.size = 14, label_size = 5,
                   label = TRUE, label_alpha = FALSE, size=5, angle=0, nbreaks = 5)+ ggtitle("Correlation Plot")+
              theme(plot.title = element_text(family="Times New Roman", face="bold.italic", colour="Black", size=14)))
      dev.off() #turn device off
    })
  ### Download the summary table in multiple file formats
  output$SummTab <- downloadHandler(
    filename = function() {
      paste("sum", filetext(), sep=".")
    },
    content = function(file) {
      sep <- switch(input$type, "Excel (CSV)" = ",", "Text (TSV)" = "\t", "Text (Space Separated)" = " ", "Doc" = " ")
      write.table(summary(mydata[,-c(1:6)]), file, sep=sep, row.names = FALSE)
    })
  ### Download descriptive stat table in multiple file formats
  output$DescTab <- downloadHandler(
    filename = function() {
      paste("desc", filetext(), sep=".")
    },
    content = function(file) {
      sep <- switch(input$type, "Excel (CSV)" = ",", "Text (TSV)" = "\t", "Text (Space Separated)" = " ", "Doc" = " ")
      write.table(describe(mydata[,-c(1:6)]), file, sep=sep, row.names = FALSE)
    })
  ### Download correlation table in multiple file formats
  output$CorrTab <- downloadHandler(
    filename = function() {
      paste("cor", filetext(), sep=".")
    },
    content = function(file) {
      sep <- switch(input$type, "Excel (CSV)" = ",", "Text (TSV)" = "\t", "Text (Space Separated)" = " ", "Doc" = " ")
      write.table(cor(mydata[,-c(1:6)]), file, sep=sep, row.names = FALSE)
    })
  ### Download regression plot in multiple formats and colours
  output$RgPlot <- downloadHandler(
    filename= function(){
      paste("regplot", plotext(), sep=".")},
    content = function(file){
      sep <- switch(input$plot, "png" = png(file), "tiff" = tiff(file), "jpeg" = jpeg(file))
      print(ggplot(mydata, aes(x=x(), y=y()), show.legend=F) + ggtitle("Regression Plot") + xlab("Input Variables") + ylab("Number of species")+
              #geom_point(aes(x=x(), y=y())) +
              geom_smooth(method = "lm", formula = y~poly(x,2), se = T, aes(col="red"), fill = "lightblue",lty=1, lwd=2.5)+
              geom_smooth(method="gam", formula=y~s(x), se = T,  aes(col="blue"), fill = "orange", lty=1, lwd=2.5)+
              scale_colour_manual("", labels=c("Linear", "GAM"), values=c("red", "blue"))+
              #scale_fill_manual(values=c("red", "blue"))+
              theme(legend.position="top",
                    axis.text.x = element_text(colour="black",size=20,angle=0,hjust=0.5,vjust=.5,face="plain"),
                    axis.text.y = element_text(colour="black",size=20,angle=0,hjust=0.5,vjust=.5,face="plain"),
                    axis.title.x = element_text(colour="black",size=20,angle=0,hjust=.5,vjust=0.5,face="plain"),
                    axis.title.y = element_text(colour="black",size=20,angle=90,hjust=.5,vjust=.5,face="plain"),
                    axis.line.x = element_line(colour="grey20", linewidth = 0.5),
                    axis.line.y = element_line(colour="grey20", linewidth = 0.5),
                    axis.ticks = element_line(colour = "grey20", linewidth = 0.5),
                    axis.ticks.length = unit(0.25, "cm"),
                    plot.title = element_text(family="Times New Roman", face="bold.italic", colour="Black", size=16),
                    panel.background = element_rect(fill = "white")))
      dev.off()  # turn the device off
    })
  ### Download model output in multiple file formats 
  output$MdP <- downloadHandler(
    filename= function(){
      paste("modplot", plotext(), sep=".")},
    content = function(file){
      sep <- switch(input$plot, "png" = png(file), "tiff" = tiff(file), "jpeg" = jpeg(file))
      print(plot(varImp(rfFit), point_color = 'blue', point_alpha = 0.5, 
                 point_stroke = 0, point_size = 1.5, 
                 # Change lines aesthetics 
                 line_alpha = 0.5, line_linewidth = 0.5, 
                 line_color = 'orange', line_linetype = 'solid'))
      dev.off()
    })
  ### Download prediction table in multiple formats
  output$PdTable <- downloadHandler(
    filename = function() {
      paste("pred", filetext(), sep=".")
    },
    content = function(file) {
      sep <- switch(input$type, "Excel (CSV)" = ",", "Text (TSV)" = "\t", "Text (Space Separated)" = " ", "Doc" = " ")
      write.table(Predictions, file, row.names = FALSE)
    })
}
shinyApp(ui = ui, server = server)   
